# Supplementary material for: Sea Turtles in the Cancer Risk Landscape: A Global Meta-Analysis of Fibropapillomatosis Prevalence and Associated Risk Factors
Source: Pathogens. 2021 Oct 8;10(10):1295. doi: 10.3390/pathogens10101295 (PMC8540842; doi:10.3390/pathogens10101295)
Supplement: Supplementary file 1 [file pathogens-10-01295-s001.zip]

Archive with 1 entries (1 files):
- pathogens-1357248-SI.pdf
